# Supplementary material for: C6orf203 is an RNA-binding protein involved in mitochondrial protein synthesis
Source: Nucleic Acids Res. 2019 Aug 9;47(17):9386–99. doi: 10.1093/nar/gkz684 (PMC6755124; doi:10.1093/nar/gkz684)
Supplement: gkz684_Supplemental_Files [file nar_47_17_9386_s1.zip]

Archive with 2 entries (2 files):
- Supp Table 6_2507.pdf
- Supplementary material -revision2207.pdf
